# Supplementary material for: Toward developing a compact total artificial heart using a soft robotic fluidic transmission system
Source: Sci Adv. 2025 Jul 2;11(27):eadv4854. doi: 10.1126/sciadv.adv4854 (PMC12219477; doi:10.1126/sciadv.adv4854)
Supplement: Supplementary file 2 — Movies S1 to S5 [file sciadv.adv4854_movies_s1_to_s5.zip]

Archive with 5 entries (5 files):
- adv4854_movie_s1.mp4
- adv4854_movie_s2.mp4
- adv4854_movie_s3.mp4
- adv4854_movie_s4.mp4
- adv4854_movie_s5.mp4
